# Supplementary material for: Construction of Heterostructured Ni3S2@V-NiFe(III) LDH for Enhanced OER Performance
Source: Molecules. 2024 Dec 20;29(24):6018. doi: 10.3390/molecules29246018 (PMC11676444; doi:10.3390/molecules29246018)
Supplement: Supplementary file 1 [file molecules-29-06018-s001.zip]

Archive with 1 entries (1 files):
- molecules-3358188-supplementary.pdf
